# Supplementary material for: Propofol Inhibits Glioma Stem Cell Growth and Migration and Their Interaction with Microglia via BDNF-AS and Extracellular Vesicles
Source: Cells. 2023 Jul 25;12(15):1921. doi: 10.3390/cells12151921 (PMC10417602; doi:10.3390/cells12151921)
Supplement: Supplementary file 1 [file cells-12-01921-s001.zip]

Archive with 1 entries (1 files):
- cells-2389609-supplementary.pdf
